# Supplementary material for: Toward Computational Cumulative Biology by Combining Models of Biological Datasets
Source: PLoS One. 2014 Nov 26;9(11):e113053. doi: 10.1371/journal.pone.0113053 (PMC4245117; doi:10.1371/journal.pone.0113053)
Supplement: Table S1 — Top strongest edges in the relevance network. (XLSX) [file pone.0113053.s005.xlsx]

## Sheet: TableS1
Edge	Clique membership
GSE4475 - E-TABM-90	Does not form a clique
GSE2113 - GSE6365	Does not form a clique
GSE2113 - GSE6401	Does not form a clique
E-MEXP-750 - GSE6740	Part of the CD4+ T helper cell clique
GSE1297 - GSE5392	Part of the brain tissue clique
GSE2328 - E-MEXP-433	Extends the leukocyte clique
GSE2990 - GSE6532	Part of the breast cancer clique
GSE2328 - GSE5580	Part of the leukocyte clique
GSE2990 - GSE1456	Part of the breast cancer clique
GSE3494 - GSE2990	Part of the breast tissue clique
GSE2990 - GSE6008	Does not form a clique
GSE4824 - GSE5258	Part of the adenocarcinoma clique
E-MEXP-72 - GSE4475	Does not form a clique
E-MEXP-403 - E-TABM-90	Does not form a clique
GSE3494 - GSE1456	Part of the breast tissue clique
E-MEXP-337 - E-MEXP-549	Part of the developmental stage of lymphocytes clique
GSE3284 - E-MEXP-433	Part of the leukocyte clique
GSE3307 - GSE6011	Part of the skeletal muscle datasets clique
GSE2990 - GSE4922	Part of the breast cancer clique
GSE2044 - GSE3307	Part of the skeletal muscle datasets clique
