# Supplementary material for: Toward Computational Cumulative Biology by Combining Models of Biological Datasets
Source: PLoS One. 2014 Nov 26;9(11):e113053. doi: 10.1371/journal.pone.0113053 (PMC4245117; doi:10.1371/journal.pone.0113053)
Supplement: Table S2 — ArrayExpress accession numbers of 16 skeletal muscle datasets used in the retrieval case study in addition to the human gene expression atlas [12] . All datasets were measured with the human genome platform HG-U133A, the same used in the atlas. (XLSX) [file pone.0113053.s006.xlsx]

## Sheet: TableS2
Accession numbers
E-CBIL-30
E-GEOD-12648
E-GEOD-4667
E-GEOD-8441
E-GEOD-10760
E-GEOD-1295
E-GEOD-474
E-GEOD-9105
E-GEOD-11686
E-GEOD-1786
E-GEOD-6011
E-GEOD-9397
E-GEOD-11971
E-GEOD-3307
E-GEOD-7146
E-GEOD-9676
