# Supplementary material for: Toward Computational Cumulative Biology by Combining Models of Biological Datasets
Source: PLoS One. 2014 Nov 26;9(11):e113053. doi: 10.1371/journal.pone.0113053 (PMC4245117; doi:10.1371/journal.pone.0113053)
Supplement: Table S3 — Skeletal muscle queries with at least one retrieved non-skeletal muscle dataset, sorted according to decreasing precision. (XLSX) [file pone.0113053.s007.xlsx]

## Sheet: TableS3
Query	No. of retrieved datasets	No. of retrieved skeletal muscle datasets	Top false positive dataset (rank)
E-GEOD-4667	20	18	GSE5392 (15)
E-GEOD-11686	26	22	GSE5392 (22)
E-GEOD-7146	25	21	GSE781 (22)
E-GEOD-11971	25	19	GSE5392 (15)
